# Supplementary material for: A Cu(ii)-MOF based on a propargyl carbamate-functionalized isophthalate ligand
Source: RSC Adv. 2021 Jun 7;11(33):20429–38. doi: 10.1039/d1ra02686k (PMC9034020; doi:10.1039/d1ra02686k)
Supplement: RA-011-D1RA02686K-s001 [file RA-011-D1RA02686K-s001.cif]

data_Compound_1

# 1. SUBMISSION DETAILS

_publ_contact_author_name         'Prof. Maria Cristina Cassani'
_publ_contact_author_address
;
Dept. of Industrial Chemistry "Toso Montanari", Bologna University,
Viale Risorgimento 4, I-40136, Bologna, Italy

;
_publ_contact_author_email        'maria.cassani@unibo.it'
_publ_contact_author_fax          ?
_publ_contact_author_phone        '+39 051 2093700'

_publ_requested_journal           'Inorganic Chemistry'
_publ_requested_category          ?

_publ_contact_letter
;
;


_publ_section_abstract
;
;
_publ_section_references
;
;


#==============================================================================

# 2. PROCESSING SUMMARY (IUCr Office Use Only)

_journal_date_recd_electronic     ?
_journal_date_to_coeditor         ?
_journal_date_from_coeditor       ?
_journal_date_accepted            ?
_journal_date_printers_first      ?
_journal_date_printers_final      ?
_journal_date_proofs_out          ?
_journal_date_proofs_in           ?
_journal_coeditor_name            ?
_journal_coeditor_code            ?
_journal_coeditor_notes
; ?
;
_journal_techeditor_code          ?
_journal_paper_category           ?
_iucr_compatibility_tag           ?
_journal_techeditor_notes
; ?
;
_journal_coden_ASTM               ?
_journal_name_full                ?
_journal_year                     ?
_journal_volume                   ?
_journal_issue                    ?
_journal_page_first               ? 
_journal_page_last                ?
_journal_suppl_publ_number        ?
_journal_suppl_publ_pages         ?

#==============================================================================

# 3. TITLE AND AUTHOR LIST

_publ_section_title
;
A Cu(II)-MOF based on a propargyl carbamate-functionalized isophthalate ligand
;

# The loop structure below should contain the names and addresses of all
# authors, in the required order of publication. Repeat as necessary. 

loop_
    _publ_author_name
    _publ_author_address
   

    'Maria Cristina Cassani'
;
Dept. of Industrial Chemistry "Toso Montanari", Bologna University,
Viale Risorgimento 4, I-40136, Bologna, Italy
;
    'Francesca Gambassi'
;
Dept. of Industrial Chemistry "Toso Montanari", Bologna University,
Viale Risorgimento 4, I-40136, Bologna, Italy
;
    'Barbara Ballarin'
;
Dept. of Industrial Chemistry "Toso Montanari", Bologna University,
Viale Risorgimento 4, I-40136, Bologna, Italy
;
 'Daniele Nanni'
;
Dept. of Industrial Chemistry "Toso Montanari", Bologna University,
Viale Risorgimento 4, I-40136, Bologna, Italy
;

  'Ilaria Ragazzini'
;
Dept. of Industrial Chemistry "Toso Montanari", Bologna University,
Viale Risorgimento 4, I-40136, Bologna, Italy
;

  'Daniele Barreca'
;
CNR-ICMATE and INSTM, Dept. of Chemical Sciences, Padova University,
Via Marzolo 1, I-35131, Padova, Italy
;
   'Chiara Maccato'
;
Dept. of Chemical Sciences, Padova University and INSTM,
Via Marzolo 1, I-35131, Padova, Italy
;
    'Antonietta Guagliardi'
;
        Istituto di Cristallografia & To.Sca.Lab.,
        Consiglio Nazionale delle Ricerche,
        via Valleggio 11, 22100 Como, Italy
;

   'Norberto Masciocchi'
;       Dipartimento di Scienza e Alta Tecnologia & To.Sca.Lab,
        Universit\`a dell?Insubria, 
        via Valleggio 11, 22100 Como, Italy
;
   'Alessandro Kovtun'
;      
 Institute of Organic Synthesis and Photoreactivity, (CNR-ISOF),
 Via P. Gobetti 101, I-40129 Bologna, Italy
;

   'Katia Rubini'
;     
 Dept. of Chemistry ?Giacomo Ciamician?, Bologna University,
 Via Selmi 2, I-40126, Bologna, Italy;
;

   'Elisa Boanini'
;     
 Dept. of Chemistry ?Giacomo Ciamician?, Bologna University,
 Via Selmi 2, I-40126, Bologna, Italy;
;


#==============================================================================


_chemical_name_mineral [Cu(1,3-YBDC)].2H2O 

_chemical_name_systematic         ?                  
_chemical_name_common             ?
_chemical_formula_moiety          'C14 H15 Cu N O9'
_chemical_formula_structural      'C14 H15 Cu N O9'
_chemical_formula_analytical      ?
_chemical_formula_iupac           ?
_chemical_formula_sum             'C14 H15 Cu N O9'
_chemical_formula_weight          404.82   
_chemical_melting_point           ?
_chemical_compound_source         'chemical synthesis'
loop_
    _atom_type_symbol
    _atom_type_description
#   _atom_type_scat_dispersion_real
#   _atom_type_scat_dispersion_imag
    _atom_type_scat_source
    
    C  C  'International Tables for Crystallography (Vol. IV)'
    H  H  'International Tables for Crystallography (Vol. IV)'
    Cu Cu  'International Tables for Crystallography (Vol. IV)'
    N  N  'International Tables for Crystallography (Vol. IV)'
    O  O  'International Tables for Crystallography (Vol. IV)'
        
#==============================================================================
# POWDER SPECIMEN AND CRYSTAL DATA

_space_group_crystal_system        tetragonal
_symmetry_space_group_name_H-M    'P 4/n c c'
_space_group_name_Hall   	        '-P 4a 2ac'

_cell_length_a 18.5281(2)
_cell_length_b 18.5281(2)
_cell_length_c 19.2204(4)
_cell_angle_alpha 90
_cell_angle_beta 90
_cell_angle_gamma 90
_cell_volume 6598.2(2)

loop_
	_symmetry_equiv_pos_as_xyz
	 'x, y, z '
	 '-x, y+1/2, -z+1/2 '
	 '-x+1/2, -y+1/2, z '
	 '-x+1/2, y, z+1/2 '
	 '-y, -x, -z+1/2 '
	 '-y, x+1/2, -z '
	 '-y+1/2, -x+1/2, z+1/2 '
	 '-y+1/2, x, z '
	 'y, -x+1/2, z '
	 'y, x, z+1/2 '
	 'y+1/2, -x, -z '
	 'y+1/2, x+1/2, -z+1/2 '
	 'x, -y+1/2, z+1/2 '
	 '-x, -y, -z '
	 'x+1/2, -y, -z+1/2 '
	 'x+1/2, y+1/2, -z '

_cell_formula_units_Z     16                  
_cell_measurement_temperature     298        

_pd_calibration_special_details      
; ?
;
_cell_special_details
; ?
;

_exptl_crystal_density_diffrn     1.629
_exptl_crystal_density_meas       ?
_exptl_crystal_density_method     'not measured'
_exptl_crystal_F_000              3248.0
_exptl_crystal_description        'powders'


# The next three fields give the specimen dimensions in mm.  The equatorial 
# plane contains the incident and diffracted beam.
_pd_spec_size_axial               4      # perpendicular to 
                                          # equatorial plane

_pd_spec_size_equat               0.5      # parallel to 
                                          # scattering vector 
                                          # in transmission

_pd_spec_size_thick               ?    # parallel to 
                                          # scattering vector 
                                          # in reflection

# The next five fields are character fields that describe the specimen.

_pd_spec_mounting                          
; packed powder in a G50 capillaty
;
_pd_spec_mount_mode         'transmission'  # options are 'reflection' 
                                            # or 'transmission'

_pd_spec_shape              'cylinder'      # options are 'cylinder',
                                            # 'flat_sheet' or 'irregular'

_pd_char_particle_morphology 'irregular'                      
_pd_char_colour              'light blue'       # use ICDD colour descriptions


# The next four fields are normally only needed for transmission experiments.
_exptl_absorpt_coefficient_mu     0.71 #mm-1'
_exptl_absorpt_correction_type    'none'        
_exptl_absorpt_correction_T_min   ?        
_exptl_absorpt_correction_T_max   ?        

#==============================================================================

# EXPERIMENTAL DATA

_exptl_special_details
; ?
;

# This following item is used to identify the equipment used to record the
# powder pattern when the diffractogram was measured at a laboratory
# other than the authors' home institution, e.g. when neutron or synchrotron
# radiation is used.

_pd_instr_location
; ?
;

_diffrn_ambient_temperature      298                    
_diffrn_source_target            ?
_diffrn_source_type              'synchrotron'
_diffrn_measurement_device_type  'Spinning Capillary in fixed position'       
_diffrn_detector_type            'Mythen II linear PSD'        
_pd_meas_scan_method             'fixed'         # options are 'step', 'cont',
                                                # 'tof', 'fixed' or
                                                # 'disp' (= dispersive)
_pd_meas_special_details
;  ?
;

# The following six items are used for angular dispersive measurements only.

loop_
    _diffrn_radiation_type  'synchrotron'                 
    _diffrn_radiation_wavelength        0.56377     

_diffrn_radiation_monochromator   'synchotron mirrors'                

# The following four items give details of the measured (not processed)
# powder pattern.  Angles are in degrees.

_pd_meas_number_of_points      33056                                     
_pd_meas_2theta_range_min          1                   
_pd_meas_2theta_range_max        120                   
_pd_meas_2theta_range_inc          0.0036

# The following three items are used for time-of-flight measurements only.

_pd_instr_dist_src/spec           ?                    
_pd_instr_dist_spec/detc          ?                    
_pd_meas_2theta_fixed             ?                    

# The following fields are used to identify the programs used.

_computing_data_collection        ?
_computing_cell_refinement        
;
 TOPAS-R v. 3.0, Bruker AXS, 2005, Karlsruhe, Germany
;
_computing_data_reduction         ?
_computing_structure_solution     
;
 TOPAS-R v. 3.0, Bruker AXS, 2005, Karlsruhe, Germany
;
_computing_structure_refinement   
;
 TOPAS Academic v. 2016, A.A. Coelho
;
_computing_molecular_graphics     ?
_computing_publication_material   ?

#==============================================================================

# REFINEMENT DATA

# Use the next field to give any special details about the fitting of the
# powder pattern.


_pd_proc_ls_special_details

; Rigid body used in Topas z-matrix formulation
B = center of mass (Baricenter) (dummy atom with sof = 0)
   
 rigid

z_matrix B
z_matrix C1  B   1.39
z_matrix C2  C1	 1.39   B   60
z_matrix C3  C2	 1.39   C1 120   B    0
z_matrix C4  C3	 1.39   C2 120   B    0
z_matrix C5  C4	 1.39   C3 120   B    0
z_matrix C6  C5	 1.39   C4 120   B    0
z_matrix C7  C1  1.39   C2 120   B  180
z_matrix C8  C5  1.39   C4 120   B  180
z_matrix O1  C7  1.25   C1 120   C2   0
z_matrix O2  C7  1.25   C1 120   C2 180
z_matrix O3  C8  1.25   C5 120   C4   0
z_matrix O4  C8  1.25   C5 120   C4 180
z_matrix O5  C3  1.39   C2 120   B  180
z_matrix H1  C2  0.95   C1 120   B  180
z_matrix H2  C4  0.95   C3 120   B  180
z_matrix H3  C6  0.95   C5 120   B  180

z_matrix C9b  O5   1.45  C3   109.5 C2     0
z_matrix C10b C9b  1.54  O5   109.5 C3   180
z_matrix N1b  C10b 1.50  C9b  109.5 O5   180
z_matrix C11b N1b  1.45  C10b 120   C9b  180
z_matrix O6b  C11b 1.25  N1b  120   C10b   0
z_matrix O7b  C11b 1.40  N1b  120   C10b 180
z_matrix C12b O7b  1.45  C11b 109.5 N1b  180
z_matrix C13b C12b 1.45  O7b  109.5 N1b  180
z_matrix C14b C12b 2.65  O7b  109.5 N1b  180
z_matrix H4b  C9b  0.95  O5   109.5 C3    60
z_matrix H5b  C9b  0.95  O5   109.5 C3   -60
z_matrix H6b  C10b 0.95  C9b  109.5 O5    60
z_matrix H7b  C10b 0.95  C9b  109.5 O5   -60
z_matrix H8b  N1b  0.90  C10b 120   C9b    0
z_matrix H9b  C12b 0.95  O7b  109.5 C11b  60
z_matrix H10b C12b 0.95  O7b  109.5 C11b -60
z_matrix H11b C12b 3.55  O7b  109.5 N1b  180

z_matrix C9a  O5   1.45   C3   109.5 C2     0
z_matrix C10a C9a  1.54   O5   109.5 C3   180
z_matrix N1a  C10a 1.50   C9a  109.5 O5   180
z_matrix C11a N1a  1.45   C10a 120   C9a  180
z_matrix O6a  C11a 1.25   N1a  120   C10a   0
z_matrix O7a  C11a 1.40   N1a  120   C10a 180
z_matrix C12a O7a  1.45   C11a 109.5 N1a  180
z_matrix C13a C12a 1.45   O7a  109.5 N1a  180
z_matrix C14a C12a 2.65   O7a  109.5 N1a  180
z_matrix H4a  C9a  0.95   O5   109.5 C3    60
z_matrix H5a  C9a  0.95   O5   109.5 C3   -60
z_matrix H6a  C10a 0.95   C9a  109.5 O5    60
z_matrix H7a  C10a 0.95   C9a  109.5 O5   -60
z_matrix H8a  N1a  0.90   C10a 120   C9a    0
z_matrix H9a  C12a 0.95   O7a  109.5 C11a  60
z_matrix H10a C12a 0.95   O7a  109.5 C11a -60
z_matrix H11a C12a 3.55   O7a  109.5 N1a  180
'


Rotate_about_points (@  8.17959`_0.75635 , C1, C7, "O1 O2")
Rotate_about_points (@  168.87611`_0.63376 , C5, C8, "O3 O4")
'                   
Rotate_about_points (@  18.69225`_1.88800 , O7b, C12b, "H9b H10b C13b C14b H11b")
Rotate_about_points (@  128.00260`_3.62840 , C11b,O7b , "C12b H9b H10b C13b C14b H11b")
Rotate_about_points (@  130.95189`_2.72721 , N1b ,C11b, "O6b O7b C12b H9b H10b C13b C14b H11b")
Rotate_about_points (@ -154.82871`_2.34334 , C10b,N1b , "H8b C11b O6b O7b C12b H9b H10b C13b C14b H11b")
Rotate_about_points (@ -288.48724`_1.48011 , C9b ,C10b, "H6b H7b N1b H8b C11b O6b O7b C12b H9b H10b C13b C14b H11b")
Rotate_about_points (@  343.00487`_0.66288 , O5  ,C9b , "H4b H5b C10b H6b H7b N1b H8b C11b O6b O7b C12b H9b H10b C13b C14b H11b")
Rotate_about_points (@  -306.87595`_1.04338 , C3  ,O5  , "C9b H4b H5b C10b H6b H7b N1b H8b C11b O6b O7b C12b H9b H10b C13b C14b H11b")

Rotate_about_points (@  335.54203`_2.27174 , O7a ,C12a, "H9a H10a C13a C14a H11a")
Rotate_about_points (@  -17.20987`_2.70001 , C11a,O7a , "C12a H9a H10a C13a C14a H11a")
Rotate_about_points (@   197.39578`_2.81601 , N1a ,C11a, "O6a O7a C12a H9a H10a C13a C14a H11a")
Rotate_about_points (@  -283.63347`_1.03428 , C10a,N1a , "H8a C11a O6a O7a C12a H9a H10a C13a C14a H11a")
Rotate_about_points (@  -145.83331`_1.56433 , C9a ,C10a, "H6a H7a N1a H8a C11a O6a O7a C12a H9a H10a C13a C14a H11a")
Rotate_about_points (@   272.92876`_1.31063 , O5  ,C9a , "H4a H5a C10a H6a H7a N1a H8a C11a O6a O7a C12a H9a H10a C13a C14a H11a")
Rotate_about_points (@  -333.57680`_0.65014 , C3  ,O5  , "C9a H4a H5a C10a H6a H7a N1a H8a C11a O6a O7a C12a H9a H10a C13a C14a H11a")


Rotate_about_axies (@  33.88104`_0.20119 , @ -303.73385`_0.11798 , @  -147.40631`_0.20006 )
Translate(          @ -0.23445`_0.00027 , @  0.45862`_0.00020 , @   0.11342`_0.00035 ) 
 

;
 
# The next three items are given as text
_pd_proc_ls_profile_function      'fundamental parameters approach'  
_pd_proc_ls_background_function   'Chebychev polynomial'     
_pd_proc_ls_pref_orient_corr      '2nd order spherical harmonics'
_pd_proc_ls_prof_R_factor         0.070         
_pd_proc_ls_prof_wR_factor        0.085         
_pd_proc_ls_prof_wR_expected      0.010  
_refine_ls_R_I_factor             0.045 #R(Bragg)

_refine_special_details
; ?
;

_refine_ls_structure_factor_coef     Inet
_refine_ls_matrix_type               fullcycle
_refine_ls_weighting_scheme         'calc' # '1/[Y~i~]'
_refine_ls_hydrogen_treatment       'constr'
_refine_ls_extinction_method         none        
_refine_ls_extinction_coef           ?           
_refine_ls_number_parameters         53
_refine_ls_number_restraints         1
_refine_ls_number_constraints        ?
# The following item is 'CHI squared'
_refine_ls_goodness_of_fit_all       8.56

_refine_ls_restrained_S_all          ?           
_refine_ls_restrained_S_obs          ?
_refine_ls_shift/su_max             .001
_refine_ls_shift/su_mean             ?


# The following four items apply to angular dispersive measurements.
# 2theta minimum, maximum and increment (in degrees) are for the 
# intensities used in the refinement.
_pd_proc_2theta_range_min          2.25             
_pd_proc_2theta_range_max          30             
_pd_proc_2theta_range_inc          0.0036

loop_
      _pd_proc_wavelength       0.56377    

_pd_block_diffractogram_id        ?            # The id used for the block
                                               # containing the powder 
                                               # pattern profile (section 11).

# Give appropriate details in the next two text fields.
_pd_proc_info_excluded_regions    ?             
_pd_proc_info_data_reduction      ?

#==============================================================================

loop_
_atom_site_label
_atom_site_type_symbol
_atom_site_symmetry_multiplicity
_atom_site_fract_x
_atom_site_fract_y
_atom_site_fract_z
_atom_site_occupancy
_atom_site_B_iso_or_equiv
Ow1 O  16 -0.704(2)   -0.26327     0.76364     1 55(2)
Ow2 O  16 -0.6758(15) -0.79233     0.22687     1 55(2)
Cu Cu  16 0.47744(15)  0.04756(18) 0.70094(16) 1 5.35(12)
C1 C   16 -0.3006(3)   0.4660(4)   0.1468(4)   1 5.35(12)
C2 C   16 -0.2979(3)   0.4429(3)   0.0780(4)   1 5.35(12)
C3 C   16 -0.2318(3)   0.4355(2)   0.0447(4)   1 5.35(12)
C4 C   16 -0.1683(3)   0.4513(4)   0.0801(4)   1 5.35(12)
C5 C   16 -0.1710(3)   0.4744(3)   0.1488(4)   1 5.35(12)
C6 C   16 -0.2371(3)   0.4817(2)   0.1822(4)   1 5.35(12)
C7 C   16 -0.3668(3)   0.4733(7)   0.1801(4)   1 5.35(12)
C8 C   16 -0.1075(3)   0.4902(6)   0.1842(4)   1 5.35(12)
O1 O   16 -0.4231(3)   0.4514(12)  0.1512(6)   1 5.35(12)
O2 O   16 -0.3699(4)   0.5018(11)  0.2390(5)   1 5.35(12)
O3 O   16 -0.1100(4)   0.5214(8)   0.2419(5)   1 5.35(12)
O4 O   16 -0.0479(3)   0.4731(10)  0.1585(6)   1 5.35(12)
O5 O   16 -0.2291(4)   0.4124(4)  -0.0241(4)   1 5.35(12)
H1 H   16 -0.3413(3)   0.4321(5)   0.0538(4)   1 5.35(12)
H2 H   16 -0.1231(3)   0.4463(6)   0.0573(4)   1 5.35(12)
H3 H   16 -0.2390(4)   0.4975(3)   0.2292(4)   1 5.35(12)
C9b C  16 -0.2757(11)  0.4575(9)  -0.0663(4)   0.511(8) 13.2(6)
C10b C 16 -0.2560(16)  0.4480(10) -0.1437(4)   0.511(8) 13.2(6)
N1b N  16 -0.219(3)    0.5149(15) -0.1697(10)  0.511(8) 13.2(6)
C11b C 16 -0.182(5)    0.562(3)   -0.1214(17)  0.511(8) 13.2(6)
O6b O  16 -0.119(5)    0.582(5)   -0.135(3)    0.511(8) 13.2(6)
O7b O  16 -0.215(7)    0.584(4)   -0.060(2)    0.511(8) 13.2(6)
C12b C 16 -0.285(8)    0.614(6)   -0.076(6)    0.511(8) 13.2(6)
C13b C 16 -0.310(10)   0.658(8)   -0.018(8)    0.511(8) 13.2(6)
C14b C 16 -0.330(13)   0.694(10)   0.030(10)   0.511(8) 13.2(6)
H4b H  16 -0.2694(19)  0.5066(8)  -0.0535(5)   0.511(8) 13.2(6)
H5b H  16 -0.3245(9)   0.4439(18) -0.0593(7)   0.511(8) 13.2(6)
H6b H  16 -0.2987(17)  0.440(2)   -0.1699(6)   0.511(8) 13.2(6)
H7b H  16 -0.2245(16)  0.4079(13) -0.1487(4)   0.511(8) 13.2(6)
H8b H  16 -0.221(4)    0.5260(19) -0.2152(11)  0.511(8) 13.2(6)
H9b H  16 -0.319(6)    0.577(8)   -0.084(7)    0.511(8) 13.2(6)
H10b H 16 -0.282(9)    0.644(6)   -0.117(7)    0.511(8) 13.2(6)
H11b H 16 -0.345(15)   0.721(12)   0.066(12)   0.511(8) 13.2(6)
C9a C  16 -0.2959(6)   0.4312(8)  -0.0589(4)   0.489(8) 13.2(6)
C10a C 16 -0.2875(15)  0.5050(11) -0.0948(15)  0.489(8) 13.2(6)
N1a N  16 -0.2115(18)  0.513(2)   -0.121(3)    0.489(8) 13.2(6)
C11a C 16 -0.161(2)    0.559(3)   -0.083(4)    0.489(8) 13.2(6)
O6a O  16 -0.105(3)    0.580(5)   -0.113(6)    0.489(8) 13.2(6)
O7a O  16 -0.175(4)    0.579(4)   -0.015(4)    0.489(8) 13.2(6)
C12a C 16 -0.110(6)    0.605(6)    0.018(6)    0.489(8) 13.2(6)
C13a C 16 -0.128(8)    0.653(8)    0.075(7)    0.489(8) 13.2(6)
C14a C 16 -0.142(10)   0.693(10)   0.122(9)    0.489(8) 13.2(6)
H4a H  16 -0.3338(5)   0.4338(16) -0.0257(5)   0.489(8) 13.2(6)
H5a H  16 -0.3071(8)   0.3956(11) -0.0927(9)   0.489(8) 13.2(6)
H6a H  16 -0.298(2)    0.5424(8)  -0.063(2)    0.489(8) 13.2(6)
H7a H  16 -0.3200(19)  0.5081(18) -0.1330(16)  0.489(8) 13.2(6)
H8a H  16 -0.197(2)    0.490(3)   -0.159(3)    0.489(8) 13.2(6)
H9a H  16 -0.081(6)    0.630(6)   -0.015(7)    0.489(8) 13.2(6)
H10a H 16 -0.083(6)    0.565(7)    0.035(7)    0.489(8) 13.2(6)
H11a H 16 -0.154(12)   0.723(12)   0.157(10)   0.489(8) 13.2(6)
